# Supplementary material for: Genomic Characterization of Multidrug-Resistant Acinetobacter baumannii in Pneumonia Patients in Kazakhstan
Source: Diagnostics (Basel). 2025 Mar 12;15(6):704. doi: 10.3390/diagnostics15060704 (PMC11941096; doi:10.3390/diagnostics15060704)
Supplement: Supplementary file 1 [file diagnostics-15-00704-s001.zip]

Archive with 3 entries (3 files):
- TableS1_genome_assembly_results.xlsx
- TableS2_AMR-genes.xlsx
- TableS3_vf_AB.xlsx
