# Supplementary material for: Genomic Characterization of Multidrug-Resistant Acinetobacter baumannii in Pneumonia Patients in Kazakhstan
Source: Diagnostics (Basel). 2025 Mar 12;15(6):704. doi: 10.3390/diagnostics15060704 (PMC11941096; doi:10.3390/diagnostics15060704)
Supplement: Supplementary file 1 [file diagnostics-15-00704-s001.zip › TableS1_genome_assembly_results.xlsx]

## Sheet: Sheet1
Assembly	14	15	16	21	32	44	48	53	55	KZ-1093	KZ-1101	KZ-1106	KZ-1257
# contigs (>= 0 bp)	207	370	386	515	187	510	169	672	208	112	154	154	211
# contigs (>= 1000 bp)	131	141	157	112	67	147	66	192	69	94	133	108	188
# contigs (>= 5000 bp)	79	87	115	67	53	94	54	122	58	72	98	81	137
# contigs (>= 10000 bp)	65	69	96	56	48	76	48	95	52	60	72	72	108
# contigs (>= 25000 bp)	45	44	60	42	39	48	38	54	43	43	50	48	58
# contigs (>= 50000 bp)	25	24	22	25	29	25	29	19	30	31	25	27	22
Total length (>= 0 bp)	3995953	4000312	3926049	4123591	3953233	4014300	3946031	4026026	4034897	3863358	3945568	3896341	3823224
Total length (>= 1000 bp)	3946634	3950614	3862110	4038786	3930193	3941781	3922012	3930330	4009040	3853226	3930713	3871485	3806176
Total length (>= 5000 bp)	3833004	3823137	3757529	3939063	3892327	3824131	3890738	3755004	3976845	3806554	3838643	3813764	3676098
Total length (>= 10000 bp)	3733651	3694614	3615956	3863409	3853946	3705012	3850359	3562530	3933456	3726537	3657359	3743851	3463257
Total length (>= 25000 bp)	3426854	3250831	2985688	3615286	3716009	3238759	3663548	2876536	3780855	3441825	3317950	3345408	2676716
Total length (>= 50000 bp)	2698285	2504643	1614559	2940495	3360381	2423337	3309983	1666008	3293771	3002369	2433402	2587039	1429063
# contigs	207	166	205	151	75	177	76	236	78	104	152	130	211
Largest contig	229628	229532	105505	220906	260787	229843	296887	207751	268536	283851	287809	256242	102749
Total length	3995953	3967394	3893879	4065686	3935726	3963192	3929663	3961773	4015015	3860943	3944705	3888217	3823224
Reference length	3999136	3999136	3999136	3999136	3999136	3999136	3999136	3999136	3999136	3999136	3999136	3999136	3999136
GC (%)	38.95	38.94	38.94	39.16	38.95	38.94	38.94	38.95	39.07	39.15	38.99	38.87	38.87
Reference GC (%)	39.15	39.15	39.15	39.15	39.15	39.15	39.15	39.15	39.15	39.15	39.15	39.15	39.15
N50	83776	67902	45724	109207	120635	63414	132398	42158	105717	86403	67889	61274	37164
NG50	83776	67902	43123	109207	115630	63414	132398	41095	105717	86403	67889	60953	36326
N90	13603	15574	13171	23311	38330	13821	42617	9954	32312	21210	13749	18798	10678
NG90	13603	14058	10468	25274	37663	13425	31023	9009	37166	18130	11311	14697	7565
auN	96724.4	92088.2	48613.8	110157	137351	85585.1	140563	58442	121441	100550	87369	94798.2	41149.6
auNG	96647.4	91357.3	47334.3	111990	135173	84815.9	138121	57896	121924	97075.8	86179.9	92168.9	39339.5
L50	15	16	29	13	10	18	10	26	13	16	18	16	34
LG50	15	16	31	13	11	18	10	27	13	16	18	17	36
L90	54	60	87	44	34	65	34	96	38	45	63	56	106
LG90	54	62	95	42	35	67	36	99	37	51	67	62	124
# misassemblies	39	35	54	47	49	34	53	32	43	48	51	41	45
# misassembled contigs	24	22	37	25	18	22	21	25	21	28	31	22	36
Misassembled contigs length	1749220	1410389	1686084	2301361	2438970	1574731	2611744	1094991	2235216	2450614	2082691	1922187	1312547
# local misassemblies	31	30	36	39	46	31	46	28	39	32	32	37	30
# scaffold gap ext. mis.	1	0	1	5	3	0	1	2	0	0	0	0	0
# scaffold gap loc. mis.	3	3	4	4	1	4	0	11	3	0	0	1	0
# unaligned mis. contigs	2	4	5	7	1	2	1	3	3	2	7	6	4
# unaligned contigs	91 + 53 part	48 + 55 part	72 + 76 part	55 + 50 part	20 + 32 part	57 + 55 part	19 + 35 part	57 + 60 part	15 + 41 part	28 + 41 part	52 + 57 part	42 + 54 part	64 + 60 part
Unaligned length	545343	533973	775477	667537	502756	529981	494865	518544	657164	640796	873746	660692	818310
Genome fraction (%)	85.905	85.59	77.71	84.512	85.737	85.429	85.873	85.514	83.888	80.258	76.51	80.42	74.467
Duplication ratio	1.002	1.001	1.001	1.004	1	1.003	1	1.004	1	1	1.001	1.001	1.001
# N's per 100 kbp	120.12	98.3	74.48	258.26	86.39	229.61	12.72	328.14	39.85	2.59	0	5.14	2.62
# mismatches per 100 kbp	1766.24	1758.11	1769.25	1719	1768.89	1754.63	1778.82	1752.62	1761.4	1810.12	1808.69	1855.72	1722.22
# indels per 100 kbp	48.84	52.59	58.26	43.56	49.65	56.67	49.81	66.89	47.03	46.81	44.93	52.2	45.22
Largest alignment	162711	162721	97457	162746	168187	156591	179110	150353	182746	194970	104081	148939	98410
Total aligned length	3441553	3426344	3109957	3392791	3430172	3425344	3432780	3433770	3355002	3210884	3062222	3220212	2981206
NA50	38860	37854	24465	45651	52456	37413	52458	28148	51352	43627	31618	38775	24772
NGA50	38860	37854	24146	47048	52456	36675	51659	27447	51352	39096	31081	36884	23638
