# Supplementary material for: Genomic Characterization of Multidrug-Resistant Acinetobacter baumannii in Pneumonia Patients in Kazakhstan
Source: Diagnostics (Basel). 2025 Mar 12;15(6):704. doi: 10.3390/diagnostics15060704 (PMC11941096; doi:10.3390/diagnostics15060704)
Supplement: Supplementary file 1 [file diagnostics-15-00704-s001.zip › TableS2_AMR-genes.xlsx]

## Sheet: card
Sample	AAC(3)-IIe	AAC(3)-Ia	AAC(6')-Ian	ADC-11	ADC-152	ADC-156	ADC-164	ADC-25	ADC-32	ADC-6	ANT(3'')-IIa	APH(3'')-Ib	APH(3')-VIb	APH(6)-Id	Acinetobacter_baumannii_AbaF	Acinetobacter_baumannii_AbaQ	Acinetobacter_baumannii_AmvA	CARB-14	LpsB	OXA-120	OXA-23	OXA-51	OXA-64	OXA-66	OXA-699	OXA-72	OXA-88	OXA-90	PER-1	TEM-1	aadA	aadA5	abeM	abeS	adeA	adeB	adeC	adeF	adeG	adeH	adeI	adeJ	adeK	adeL	adeN	adeR	adeS	armA	floR
14	.	.	100	.	100	.	.	.	.	.	100	.	.	.	100	100	100	100	99.91	.	.	.	.	.	.	100	.	100	.	.	.	100	100	100	100	99.97	.	99.97	99.75	100	100	100	100	100	.	100	98.07	100	.
15	.	.	100	.	100	.	.	.	.	.	100	.	.	.	100	100	100	100	99.91	.	.	.	.	.	.	100	.	100	.	.	.	100	100	100	100	99.97	.	100	99.75	99.86	100	100	100	100	.	100	98.07	100	.
16	.	.	.	.	.	100	.	.	.	.	100	.	.	.	.	.	100	.	100	100	.	.	.	.	.	.	.	.	.	.	.	.	100	100	100	100	.	100	100	100	100	100	100	100	100	100	100	.	.
21	.	100	.	100	.	.	.	.	.	.	100	.	100	.	100	100	100	.	100	.	.	.	.	100	.	.	.	.	.	.	84.6	.	100	100	100	99.97	100	100	100	85.26	100	100	100	100	100	100	98.07	.	100
32	93.15	.	.	.	.	.	.	.	.	100	100	.	.	.	100	100	100	.	100	.	.	100	.	.	.	.	.	.	.	100	.	.	100	100	100	99.97	.	100	100	89.12	100	100	100	100	100	100	98.07	.	.
44	.	.	100	.	100	.	.	.	.	.	100	.	.	.	100	99.92	100	100	99.91	.	.	.	.	.	.	100	.	100	.	.	.	100	100	100	100	99.97	.	100	99.75	100	100	100	100	100	.	100	98.07	100	.
48	93.15	.	.	.	.	.	.	.	.	100	100	.	.	.	100	100	100	.	100	.	.	100	.	.	.	.	.	.	.	100	.	.	100	100	100	99.97	.	100	100	99.86	100	100	100	100	100	100	98.07	.	.
53	.	.	100	.	100	.	.	.	.	.	100	.	.	.	100	.	90.94	100	99.91	.	.	.	.	.	.	100	.	100	.	.	.	100	100	100	100	99.97	.	100	99.75	100	100	100	100	100	.	100	98.07	100	.
55	.	100	.	.	.	.	.	100	.	.	100	91.17	100	88.53	.	100	100	.	100	.	100	.	.	100	.	.	.	.	100	.	.	.	100	100	100	99.97	100	100	100	100	100	100	100	100	100	100	98.07	.	.
KZ-1093	.	.	.	.	.	.	.	.	100	.	100	.	.	.	100	100	100	.	100	.	.	.	.	.	100	.	.	.	.	.	.	.	100	100	.	.	.	100	100	100	100	100	100	100	100	100	100	.	.
KZ-1101	.	.	.	.	.	100	.	.	.	.	100	.	.	.	.	.	100	.	100	.	.	.	.	.	.	.	.	.	.	.	.	.	100	100	.	100	.	100	100	100	100	100	100	100	100	.	.	.	.
KZ-1257	.	.	.	.	.	.	.	.	100	.	100	.	.	.	100	100	100	.	100	.	.	.	100	.	.	.	.	.	.	.	.	.	100	100	.	.	.	100	100	100	100	100	100	100	100	100	100	.	.
KZ_1106	.	.	.	.	.	.	100	.	.	.	100	.	.	.	100	100	100	.	100	.	.	.	.	.	.	.	100	.	.	.	.	.	100	100	100	100	.	100	100	100	100	100	100	100	100	100	100	.	.
[truncated: 5 more columns]
