# Supplementary material for: Genomic Characterization of Multidrug-Resistant Acinetobacter baumannii in Pneumonia Patients in Kazakhstan
Source: Diagnostics (Basel). 2025 Mar 12;15(6):704. doi: 10.3390/diagnostics15060704 (PMC11941096; doi:10.3390/diagnostics15060704)
Supplement: Supplementary file 1 [file diagnostics-15-00704-s001.zip › TableS3_vf_AB.xlsx]

## Sheet: vf_genes
#Sample	Immune modulation																															Biofilm																Nutritional/Metabolic factor
	Capsule																						LPS							Outer membrane protein A	Penicillin-binding protein	Quorom sensing		AdeFGH efflux pump			Biofilm-associated protein	Csu fimbriae						PNAG				HemO cluster
	ACICU_RS00395	ACICU_RS00400	ACICU_RS00405	ACICU_RS00445	ACICU_RS00450	ACICU_RS00455*	ACICU_RS00460	ACICU_RS00465	ACICU_RS00470*	ACICU_RS00475	ACICU_RS00485	ACICU_RS00500	galE	galU	pgi	pseB	pseC	pseF	pseG	pseH	pseI	tviB	lpsB	lpxA	lpxB	lpxC	lpxD	lpxL	lpxM	ompA	pbpG	abaI	abaR	adeF	adeG	adeH	bap	csuA	csuA/B	csuB	csuC	csuD	csuE	pgaA	pgaB	pgaC	pgaD	ACICU_RS04565	ACICU_RS04570
14	99.68	100	100	.	.	.	.	.	.	.	100	100	99.9	100	100	.	.	.	.	.	.	100	99.91	100	99.91	100	100	100	100	100	100	.	.	99.75	99.97	100	86.36	100	100	100	100	100	100	100	100	100	100	80.58	.
15	99.68	100	100	.	.	.	.	.	.	.	100	100	99.9	100	100	.	.	.	.	.	.	100	99.91	100	100	100	100	100	100	100	100	.	.	99.75	100	99.86	86.36	100	100	100	100	100	100	100	100	100	100	.	.
16	.	.	.	.	.	.	.	.	98.8	100	100	99.56	98.43	100	.	.	.	.	.	.	.	.	100	100	100	100	100	100	100	96.55	100	.	.	100	100	100	.	100	100	100	100	100	100	.	100	100	100	100	100
21	100	100	100	.	.	.	.	.	.	.	100	99.49	99.31	100	100	.	.	.	.	.	.	.	100	100	100	100	100	100	100	100	100	.	.	100	100	85.23	97.17	100	100	100	100	100	100	100	100	100	100	100	.
32	100	100	100	.	.	.	.	.	.	.	100	100	100	100	99.88	.	.	.	.	.	.	.	100	100	100	100	100	100	100	100	100	100	100	100	100	89.1	94.88	100	100	100	99.88	100	100	100	100	100	100	100	100
44	99.68	100	100	.	.	.	.	.	.	.	100	100	99.9	100	100	.	.	.	.	.	.	100	99.91	100	100	100	100	100	100	100	100	.	.	99.75	100	100	86.36	100	100	100	100	100	100	100	100	100	100	.	.
48	100	100	100	.	.	.	.	.	.	.	100	100	100	100	100	.	.	.	.	.	.	.	100	100	100	100	100	100	100	100	100	100	100	100	100	99.86	93.8	100	100	100	99.88	100	100	100	100	100	100	100	100
53	99.68	100	100	.	.	.	.	.	.	.	100	100	99.9	100	100	.	.	.	.	.	.	100	99.91	100	100	100	100	100	100	100	.	.	.	99.75	100	100	86.36	100	100	100	100	100	100	100	100	100	100	.	.
55	100	100	100	100	100	99.8	100	100	100	100	100	100	100	100	100	99.8	100	100	100	100	100	99.92	100	100	100	100	100	100	100	100	100	100	100	100	100	100	95.85	100	100	100	100	100	100	100	100	100	100	100	.
KZ-1093	.	.	.	.	.	.	.	.	98.8	100	100	99.56	98.43	100	100	.	.	.	.	.	.	.	100	100	100	100	100	100	100	97.67	100	.	.	100	100	100	.	100	100	100	100	100	100	100	100	95.35	100	.	.
KZ-1101	.	.	.	.	.	.	.	.	.	100	100	99.56	98.43	100	100	.	.	.	.	.	.	.	100	100	100	100	100	100	100	97.67	100	80.07	.	100	100	100	.	100	100	100	100	100	92.84	99.96	100	100	100	100	100
KZ-1257	.	.	.	.	.	.	.	.	.	100	99.92	99.56	98.43	100	100	.	.	.	.	.	.	.	100	100	100	100	100	100	96.04	95.05	100	.	.	100	100	100	.	.	.	.	100	100	100	100	89.18	100	100	.	.
KZ_1106	.	.	.	.	.	.	.	.	.	.	100	99.56	98.43	100	100	.	.	.	.	.	.	.	100	100	100	100	100	100	100	96.55	100	.	.	100	100	100	.	.	.	.	89.57	100	100	100	100	100	100	.	.
[truncated: 82 more columns]
